# Supplementary material for: Advancing Circularity in Multilayer Film Recycling: Balancing Quality and Sustainability
Source: Polymers (Basel). 2025 Oct 28;17(21):2868. doi: 10.3390/polym17212868 (PMC12610871; doi:10.3390/polym17212868)
Supplement: Supplementary file 1 [file polymers-17-02868-s001.zip]

Archive with 2 entries (2 files):
- polymers-17-02868-supplementary.pdf
- Supporting Information.xlsx
