# Supplementary material for: Advancing Circularity in Multilayer Film Recycling: Balancing Quality and Sustainability
Source: Polymers (Basel). 2025 Oct 28;17(21):2868. doi: 10.3390/polym17212868 (PMC12610871; doi:10.3390/polym17212868)
Supplement: Supplementary file 1 [file polymers-17-02868-s001.zip › Supporting Information.xlsx]

## Sheet: MCI (2)
Adapted MCI	SoA	SoA	CIMPA	CIMPA
Parameter	PET	LDPE	PET	LDPE
V (kg)	0.0168	0.065	0.0168	0.065
FR (kg)	0	0	0	0
M (kg)	0.0168	0.065	0.0168	0.065
ES	0	0	0.552	0.552
CR (kg)	0	0	0.0092736	0.03588
WS (kg)	0.0168	0.065	0.0075264	0.02912
EC	0	0	0.76608	0.76608
WC (kg)	0	0	0.00216928	0.00839305
Wf (kg)	0	0	0.00216928	0.00839305
W (kg)	0.0168	0.065	0.00969568	0.037513
LFI	1	1	0.788562	0.788562
X	1	1	1	1
F(X)	0.9	0.9	0.9	0.9
MCI	0.1	0.1	0.290294	0.290294
MCI	0.1		0.290294
	0.9	0.1

## Sheet: Background data LDPE 
			MFI	MFI	E	E	strain at break	strain at break	dart (g/micron)	dart (g/micron)	tear elmendorf g/micorn	tear elmendorf g/micorn	yield	yield	Gloss 45	Gloss 45	Haze (50 micron)	Haze (50 micron)	CoF	CoF	WVTR g/m2/day	WVTR g/m2/day	OTR cm3/m2/day	OTR cm3/m2/day	FCM	sealing initial temperature		Charpy Impact KJ/m2 Unnotched	Charpy Impact KJ/m2 Unnotched	Charpy Impact KJ/m2 notched	Charpy Impact KJ/m2 notched	ESCR hr	ESCR hr	Hardness Shore D	Hardness Shore D	Vicat softening temperature	Vicat softening temperature
	IM	Lid	7	45	160	400	50	400					8	10.3											y					150	200	24	25	43	45	91	92
	IM	pull tabs	7	45	130	400	40	400					8	10.3	45	75	7	10							n									43	45	91	92
	IM	caps	7	45	130	400	80	400					7	9.5	45	75	7	10							y									43	45	91	92
	BFE	building and construction Film	0.25	0.85	175	200	130	450	3	3	5	5	10	12											n
	BFE	Green house film	0.15	1	150	220	130	400	3.6	3.6	3.8	3.8	10	12											n
	BFE	Mulch Film	0.25	2.4	165	215	220	450	4	5	6	6	10	12											n
	BFE	Bags, Tack (food products clothing)	0.8	2	165	190	200	450	2	2	4	4	30	30	30	90	8	20							y
	BFE	Industrial, heavy duty bag	0.15	1	200	300	130	480	2	4.8	4	4	9	11	25	110	5	20							n
	BFE	Heavy duty sack	0.25	2.3	160	260	130	650	1.72	18	4	4	10	10	40	72	12	16							n
	BFE	shopping bag	0.75	4	166	220	150	550	1.92	3.4	7	9	11	25	40	78	5	16							n
	BFE	Shrink film	0.25	4	165	270	240	480	1.8	5.6	4.6	7	10	12	58	80	5	16							n
	BFE	Overwrap film	0.75	2.2	260	360	100	360	1.66667	4	4.33333	4.66667	13	16	70	72	3	8							n
	BFE	Sealing layer in multilayer	0.5	2.1	150	240	150	480	2	6	10.6667	11.6667	9.9	12	52	78	5	10	0.5	0.6	15.5	20	5500	6000	y	105	106
	BFE	Collation shrink film	0.25	2.3	166	240	130	550	2.4	4.8	4.6	10	9.9	13	58	62	8	9	0.15	0.45					n
	BFE	shrink hood	0.25	1	120	260	200	500	3.8	12	5	5	12	27	60	75	7.5	14	0.8	0.9					n
	BFE	Lamination	0.25	4.1	140	270	130	630	1.66667	3.4	4.66667	9	0	16	58	71	5.9	9.2	0.15	0.45					y
	EBM	Squeezable bottles and ampules	0.23	3	190	600	100	600					9	17	66	70	7	8.5							y
	Cast extrusion/Extrusion coating	Artificial turf	0.9	4.5	180	400	300	620	1.31579	4.47368	4.4	6.57895	10	16.9	56	90	5	11							n
	Cast extrusion/Extrusion coating	Silage film	0.28	0.3	250	300	390	600	7.75	30			12	21			13	14	0.15	0.4					n
	Cast extrusion/Extrusion coating	Geomembranes	0.5	7.2	42	500	500	800	6.75	80	7.2	7.6	7	10	63	85	3	5	0.15	0.3					n
	Cast extrusion/Extrusion coating	Lamination/Coating -- extrusion coating	0.5	12	234	550	500	700					8.27	10	65	70	5.5	10	0.5	0.6					y	105	106	273	300
	Cast extrusion/Extrusion coating	Stretch wrap/hood	0.8	7	150	400	400	510	7.82609	8.69565	8.26087	17.8261	4.3	10	91	93	0.7	3							n
	IM	Containers, laundry baskets	4	50	160	400	90	300					8	15											n							38	39	45	56	85	96
	IM	Food storage containers/buckets (industrial)	4	50	160	400	90	700					8	13.8																				44	51	85	93
	IM	Spouts/faucets/teats	1.5	70	225	800	90	360					10	12																		5	6	50	51	90	103

## Sheet: Background data PP 
			MFI	MFI	E	E	strain at break	strain at break	dart (g/micron)	dart (g/micron)	tear elmendorf g/micorn	tear elmendorf g/micorn	yield	yield	Gloss 45	Gloss 45	Haze (50 micron)	Haze (50 micron)	CoF	CoF	WVTR g/m2/day	WVTR g/m2/day	OTR cm3/m2/day	OTR cm3/m2/day	FCM	sealing initial temperature		Charpy Impact KJ/m2 Unnotched	Charpy Impact KJ/m2 Unnotched	Charpy Impact KJ/m2 notched	Charpy Impact KJ/m2 notched	ESCR hr	ESCR hr	Hardness Shore D	Hardness Shore D	Vicat softening temperature	Vicat softening temperature
	IM	Lid	12	70	1000	1500	50	60					24	35											n					2.7	8			74	75	150	154
	IM	Caps	4	70	1000	1500	50	60					24	35											n					2.7	8			74	75	150	154
	IM	Container	4	30	850	1500	50	60					24	35											n					2.7	8			74	75	150	154
	IM	Car battery cases	7	25	1100	1400	90	100					24	35											n					7	35					149	150
	IM	Wheel well liners	16	70	2200	3000	90	100					32	35											n
	IM	Interior/door trim	10	30	900	1550	400	500					18	27											n					11	46			60	65	145	151
	IM	Instrument panel carrier	9	30	1400	1900	30	500					15	24											n					11	25					150	153
	Injection stretch blow moulding	Chemicals/baby/pharma	10	25	1050	1365	400	500					27	28											y					5	6
	Fibre extrusion	Multifilaments	6	45	1400	1600	400	500					32	35											n					3	4			65	66
	Fibre extrusion	Monofilaments/Strapping/Tapes (mostly for coarsely woven applications)	1	4.8	1500	1800	50	60					34	36											n					3	6
	EBM	Reservoir fluid tanks	1.7	1.3	1200	1400	50	100					35	36											n					14	16					151	155
	EBM	Technical parts (consumer good)	1.7	2	1000	1700	5	50					30	35											n					2	5
	EBM	Cosmetics containers/bottles	1.2	1.7	900	1200	250	650					30	35											n					10	11			48	49	100	155
		Macroducts	0.4	20	1100	1900	400	500					26	30											n					3.5	10					85	97
		Electrical conduits (corrugated)	0.4	20	1100	1900	400	500					26	30											n					3.5	10					85	97
		Pressure pipes/Plumbing and heating/cooling	0.3	24	1900	2100	400	500					25	30											n					20	110					85	159
		Non-pressure pipes/Gravity pipes (Drainage and sewage pipes + soil & waste pipes)	0.3	24	1900	2100	400	500					25	30											n					20	110					85	159
	Cast extrusion/Thermoforming	Industrial sheets/Corrugated cardboard/General purpose	0.5	8	400	600	400	500					24	40	91	92									n					4.8	9					149	150
	Cast extrusion/Thermoforming	Stationery	8	9	1250	1450	400	500					23	35											n					4	5					138	153
	Cast extrusion/Thermoforming	Tray/Cup/Container (thermoformed)	1	3.1	1290	2050	25	26					32	41											y					4.4	4.5					150	152
	Cast extrusion/Thermoforming	Stationary films/Textile packaging/Flower packaging/Food Packaging/General Packaging	0.25	9	834	1900	50	60					22	33											y					5	6
	Cast extrusion/Thermoforming	Stationary films/Textile packaging/Flower packaging/Food Packaging/General Packaging	1.7	8	1450	1500	50	60					32	36											y											155	156
	Cast extrusion/Thermoforming	Monolayer/BOPP film	3	4	1450	1500	50	60					30	35											y									70	71	154	155
	IM	Pipe fittings, valves	3.5	20	4300	5400	3.7	20					22.7	33											n					2.5	12					100	102
	IM	Exterior parts/Electrical & Electronic Equipment	0.9	22	1500	2000	20	50					21	36											n					4	11					153	154
	IM	Interior parts/Electrical & Electronic Equipment	18	21	1700	1750	12	13					18	34.9											n					32	45
	IM	Houseware	9	25	1500	1550	50	60					27	35	80	81									n					3	6					129	154
	IM	Furniture	10	25	1250	1550	17	50					17	41											n					3	6
	IM	Luggage/Crates	9	12	1250	1420							29	33																2.3	3.3
